# Supplementary material for: Prior Appendicectomy and Gut Microbiota Re-Establishment in Adults after Bowel Preparation and Colonoscopy
Source: Biomedicines. 2024 Aug 23;12(9):1938. doi: 10.3390/biomedicines12091938 (PMC11429235; doi:10.3390/biomedicines12091938)
Supplement: Supplementary file 1 [file biomedicines-12-01938-s001.zip]

Archive with 1 entries (1 files):
- biomedicines-2982232-supplementary.pdf
